# Supplementary material for: Patterns in reef fish assemblages: Insights from the Chagos Archipelago
Source: PLoS One. 2018 Jan 19;13(1):e0191448. doi: 10.1371/journal.pone.0191448 (PMC5774777; doi:10.1371/journal.pone.0191448)
Supplement: S3 Table — (XLS) [file pone.0191448.s003.xls]

## Sheet: Species.hec.csv
Site	A. blochii	± s.d.	A. leucocheilus	± s.d.	A. leucosternon	± s.d.	A. lineatus	± s.d.	A. nigricauda	± s.d.	A. nigrofuscus	± s.d.	A. rogaa	± s.d.	A. tennenti	± s.d.	A. thompsoni	± s.d.	A. tristis	± s.d.	A. xanthopterus	± s.d.	Anyperodon leucogrammicus	± s.d.	Aphareus furca	± s.d.	Apolemichthys trimaculatus	± s.d.	Aprion viriscens	± s.d.	B. undulatus	± s.d.	B. viridescens	± s.d.	C. argus	± s.d.	C. auriga	± s.d.	C. bennetti	± s.d.	C. falcula	± s.d.	C. guttatissimus	± s.d.	C. interruptus	± s.d.	C. kleini	± s.d.	C. leopardus
Blenheim	0	0	0	0	528	326.68	0	0	8	17.8885	1024	989.788	0	0	0	0	1016	1411.84	0	0	0	0	0	0	32	52.1536	8	17.8885	0	0	56	60.663	0	0	16	21.9089	8	17.8885	0	0	0	0	176	134.462	56	45.607	32	33.4664	0
Diego Garcia Lagoon	0	0	0	0	226.667	343.783	0	0	206.667	256.021	380	86.7179	20	21.9089	106.667	181.842	73.3333	160.831	46.6667	58.8784	120	131.453	0	0	0	0	0	0	32.6599	13.3333	0	0	33.3333	46.7618	40	35.7771	20	33.4664	20	21.9089	20	48.9898	133.333	117.757	0	0	6.66667	16.3299	20
Diego Garcia Outer	0	0	0	0	100	100.664	0	0	70	140	480	621.396	30	20	10	20	0	0	0	0	0	0	0	0	30	20	10	20	0	0	90	60	10	20	50	75.7188	10	20	0	0	20	40	140	95.219	0	0	0	0	150
Eagle Outer	0	0	16	35.7771	224	156.461	0	0	80	157.48	592	165.892	0	0	16	35.7771	392	503.11	456	261.687	0	0	0	0	8	17.8885	0	0	0	0	72	76.9415	0	0	0	0	0	0	0	0	32	43.8178	120	93.8083	0	0	16	35.7771	0
Egmont Inner	16	35.7771	16	35.7771	72	107.331	0	0	176	188.892	368	235.627	0	0	464	554.689	288	600.267	16	35.7771	0	0	0	0	0	0	32	33.4664	21.9089	16	48	86.7179	0	0	40	69.282	8	17.8885	0	0	0	0	88	139.714	8	17.8885	24	35.7771	0
Peros Banhos Coin Lagoon	0	0	0	0	224	290.654	0	0	16	21.9089	584	175.727	32	43.8178	0	0	0	0	0	0	0	0	8	17.8885	16	21.9089	16	35.7771	0	0	8	17.8885	8	17.8885	0	0	40	40	0	0	0	0	48	33.4664	0	0	0	0	8
Perhos Banhos Diamant Lagoon	0	0	0	0	128	91.214	24	53.6656	0	0	760	215.407	16	21.9089	0	0	0	0	0	0	24	35.7771	0	0	24	35.7771	0	0	17.8885	8	16	21.9089	0	0	40	40	72	52.1536	0	0	0	0	144	166.373	0	0	0	0	0
Peros Banhos Isle de la Passe	0	0	64	60.663	528	256.749	0	0	16	21.9089	864	210.903	48	52.1536	0	0	216	482.991	0	0	0	0	0	0	8	17.8885	0	0	0	0	56	35.7771	0	0	32	52.1536	8	17.8885	0	0	16	35.7771	48	43.8178	0	0	0	0	8
Peros Banhos Lagoon Knolls	0	0	0	0	160	167.332	0	0	8	17.8885	568	76.9415	40	28.2843	56	53.6656	240	333.467	0	0	0	0	0	0	24	21.9089	0	0	21.9089	16	40	48.9898	0	0	0	0	16	35.7771	0	0	0	0	72	71.5542	0	0	0	0	0
Salomon Atoll Isle de la Passe	0	0	0	0	186.667	201.329	0	0	0	0	853.333	323.316	13.3333	23.094	0	0	2613.33	1242.79	0	0	13.3333	23.094	0	0	40	40	13.3333	23.094	0	0	13.3333	23.094	0	0	26.6667	23.094	0	0	0	0	26.6667	46.188	213.333	140.475	0	0	13.3333	23.094	0
Salomon Atoll Isle Anglaise	0	0	0	0	280	287.054	0	0	0	0	1432	467.675	8	17.8885	0	0	920	901.11	0	0	0	0	0	0	8	17.8885	0	0	35.7771	16	64	60.663	0	0	16	21.9089	16	35.7771	0	0	0	0	224	45.607	0	0	0	0	0
Salomon Lagoon	0	0	0	0	46.6667	73.3939	0	0	6.66667	16.3299	773.333	256.333	6.66667	16.3299	0	0	0	0	0	0	0	0	0	0	6.66667	16.3299	0	0	0	0	33.3333	30.1109	0	0	6.66667	16.3299	20	33.4664	0	0	53.3333	74.4759	33.3333	81.6497	0	0	46.6667	53.1664	0
Three Brothers	0	0	8	17.8885	360	305.941	0	0	16	35.7771	560	152.315	16	35.7771	64	143.108	384	392.53	40	56.5685	0	0	0	0	0	0	32	33.4664	17.8885	8	24	21.9089	0	0	24	53.6656	16	35.7771	0	0	0	0	248	33.4664	16	35.7771	152	177.539	0
mean	1.23077	2.75208	8	11.5466	235.692	208.353	1.84615	4.12813	46.4103	67.238	710.667	306.003	17.6923	21.6279	55.1282	76.0833	472.513	463.764	42.9744	31.7624	12.1026	14.6403	0.615385	1.37604	15.1282	20.1342	8.5641	12.5917	11.3871	5.94872	40.0513	41.8972	3.94872	6.51157	22.4103	31.5261	18	26.1603	1.53846	1.6853	12.9231	22.2499	129.846	92.1054	6.15385	7.63636	22.359	28.8577	14.3077
density per hectare
(10,000m2)
[truncated: 171 more columns]
