# Supplementary material for: Patterns in reef fish assemblages: Insights from the Chagos Archipelago
Source: PLoS One. 2018 Jan 19;13(1):e0191448. doi: 10.1371/journal.pone.0191448 (PMC5774777; doi:10.1371/journal.pone.0191448)
Supplement: S4 Table — (XLS) [file pone.0191448.s004.xls]

## Sheet: By.transect.B.csv
Site	A. blochii	± s.d.	A. leucocheilus	± s.d.	A. leucosternon	± s.d.	A. lineatus	± s.d.	A. nigricauda	± s.d.	A. nigrofuscus	± s.d.	A. rogaa	± s.d.	A. tennenti	± s.d.	A. thompsoni	± s.d.	A. tristis	± s.d.	A. xanthopterus	± s.d.	Anyperodon leucogrammicus	± s.d.	Aphareus furca	± s.d.	Apolemichthys trimaculatus	± s.d.	Aprion viriscens	± s.d.	B. undulatus	± s.d.	B. viridescens	± s.d.	C. argus	± s.d.	C. auriga	± s.d.	C. bennetti	± s.d.	C. falcula	± s.d.	C. guttatissimus	± s.d.	C. interruptus	± s.d.	C. kleini	± s.d.	C. leopardus
Blenheim	0	0	0	0	27.7426	17.1009	0	0	2.7692	6.19212	63.8152	61.6831	0	0	0	0	52.1301	72.4401	0	0	0	0	0	0	29.5358	49.5534	1.44168	3.22369	0	0	17.3144	22.5005	0	0	13.2819	25.472	0.116	0.259384	0	0	0	0	2.7544	2.10433	0.8764	0.71375	0.51328	0.536801	0
Diego Garcia Lagoon	0	0	0	0	15.4304	20.986	0	0	39.1375	52.1803	23.6815	5.40413	17.9727	30.0493	16.9841	28.954	6.47713	13.4335	2.74827	3.4675	47.5208	62.5356	0	0	0	0	0	0	15.8802	38.8984	0	0	103.777	149.014	36.1318	35.9309	0.289933	0.485119	0.3096	0.33915	0.313	0.76669	2.08667	1.84289	0	0	0.106933	0.261932	3.19593
Diego Garcia Outer	0	0	0	0	5.1309	5.16491	0	0	24.2304	48.4608	29.9134	38.725	13.0678	9.79983	0.5679	1.1358	0	0	0	0	0	0	0	0	33.0333	26.7187	0.6789	1.3578	0	0	16.3106	14.4787	14.2948	28.5896	43.344	55.1129	0.145	0.29	0	0	0.313	0.626	2.191	1.49018	0	0	0	0	47.391
Eagle Outer	0	0	5.5384	12.3842	16.7052	12.8914	0	0	43.193	74.7	36.8931	10.3382	0	0	2.5476	5.69661	20.1132	25.8142	42.3064	29.6879	0	0	0	0	6.6692	14.9128	0	0	0	0	27.8936	24.7465	0	0	0	0	0	0	0	0	0.5008	0.685749	1.878	1.4681	0	0	0.25664	0.573864	0
Egmont Inner	9.80792	21.9312	5.5384	12.3842	7.6032	13.8189	0	0	61.8218	67.4514	22.9337	14.6841	0	0	138.182	193.263	14.777	30.7991	0.94224	2.10691	0	0	0	0	0	0	2.1724	2.27189	66.2259	115.047	8.05208	14.5471	0	0	10.7607	19.9013	0.116	0.259384	0	0	0	0	1.3772	2.18652	0.1252	0.279956	0.38496	0.573864	0
Peros Banhos Coin Lagoon	0	0	0	0	13.4477	19.1272	0	0	4.04304	6.13489	36.3946	10.9511	6.65936	9.86558	0	0	0	0	0	0	0	0	0.75968	1.6987	16.1974	22.7477	2.88336	6.44739	0	0	1.342	3.0008	11.4358	25.5713	0	0	0.57984	0.5798	0	0	0	0	0.7512	0.523749	0	0	0	0	1.2784
Perhos Banhos Diamant Lagoon	0	0	0	0	6.5676	4.68007	2.12192	4.74476	0	0	47.3629	13.424	6.29872	10.3236	0	0	0	0	0	0	39.2402	69.262	0	0	35.7046	51.7107	0	0	17.4212	38.955	7.79432	13.9828	0	0	27.1386	31.2458	1.04376	0.756028	0	0	0	0	2.2536	2.60374	0	0	0	0	0
Peros Banhos Isle de la Passe	0	0	34.1282	40.2146	31.0001	17.4957	0	0	5.5384	7.58377	53.8441	13.1435	44.0376	50.6457	0	0	11.0828	24.7819	0	0	0	0	0	0	13.0882	29.2662	0	0	0	0	28.9464	27.7131	0	0	25.8416	45.0499	0.116	0.259384	0	0	0.2504	0.559911	0.7512	0.685749	0	0	0	0	1.2784
Peros Banhos Lagoon Knolls	0	0	0	0	13.4213	15.392	0	0	5.16408	11.5472	35.3974	4.79483	19.3756	15.1682	40.807	39.3131	14.2686	19.5459	0	0	0	0	0	0	29.2856	29.0513	0	0	66.4883	98.5167	36.0053	45.7933	0	0	0	0	0.23192	0.518589	0	0	0	0	1.1268	1.11982	0	0	0	0	0
Salomon Atoll Isle de la Passe	0	0	0	0	9.57773	10.33	0	0	0	0	53.1793	20.1491	7.92347	13.7238	0	0	134.088	63.7666	0	0	12.0975	20.9534	0	0	22.1932	22.1932	5.0128	8.68242	0	0	10.7539	18.6262	0	0	16.7821	14.5338	0	0	0	0	0.417333	0.722843	3.33867	2.19844	0	0	0.213867	0.370428	0
Salomon Atoll Isle Anglaise	0	0	0	0	14.3666	14.7284	0	0	0	0	89.2415	29.1453	2.85008	6.37297	0	0	47.2044	46.2352	0	0	0	0	0	0	4.43864	9.9251	0	0	30.5094	68.2212	17.2762	19.9578	0	0	14.6705	25.2996	0.23192	0.518589	0	0	0	0	3.5056	0.71375	0	0	0	0	0
Salomon Lagoon	0	0	0	0	2.39447	3.76584	0	0	4.3034	10.5411	43.3945	22.7553	6.1472	15.0575	0	0	0	0	0	0	0	0	0	0	5.55767	13.6134	0	0	0	0	18.7771	22.634	0	0	4.19553	10.2769	0.289933	0.485119	0	0	0.834667	1.16555	0.521667	1.27782	0	0	0.748533	0.852789	0
Three Brothers	0	0	8.69064	19.4329	19.7742	18.4881	0	0	5.5384	12.3842	34.8989	9.49219	7.60416	17.0034	9.22736	20.633	19.7027	20.1404	3.9008	5.66883	0	0	0	0	0	0	2.1724	2.27189	22.5981	50.5308	14.2466	16.6719	0	0	17.9554	40.1494	0.23192	0.518589	0	0	0	0	3.8812	0.523749	0.2504	0.559911	2.43808	2.84772	0
kg/ha
[truncated: 171 more columns]
