# Supplementary material for: Patterns in reef fish assemblages: Insights from the Chagos Archipelago
Source: PLoS One. 2018 Jan 19;13(1):e0191448. doi: 10.1371/journal.pone.0191448 (PMC5774777; doi:10.1371/journal.pone.0191448)
Supplement: S5 Table — (XLSX) [file pone.0191448.s005.xlsx]

## Sheet: Sheet1
	Acropora		Other Coral		Dead		Soft Coral		CCA		MacroAlgae		Turf		Other		Calc Rock		Rub/Sand
	Mean	Standard Dev
Blenheim	1.1416	1.377	33.208	7.0955	9.292	4.373	20.916	9.201	12.791	3.842	1.1666	1.501	0.41666	0.345	5.0833	3.549	7.083	5.144	8.625	4.126
DG Mid	8.75	4.661	22.25	1.641	5.0833	3.071	7.583	7.485	7.666	5.242	0.8333	0.793	0.333	0.272	7.583	4.999	20.25	11.808	19.666	0.9026
Egmont	2.476	2.275	12.523	6.624	9.286	4.034	4	3.6	11.43	6.917	2.81	3.327	0.905	0.7629	7.048	2.438	18.905	11.513	30.429	6.906
Eagle	0.22	0.385	15.555	1.3471	5.89	3.72	3.78	4.439	12.56	7.676	4.33	3.844	1.11	0.509	6.44	4.599	27.67	17.17	22.44	2.912
Brothers	10.21	15.972	18.63	6.898	7.2	6.042	4.77	4.023	11.3	4.549	8.29	9.761	0.08	0.154	8.83	5.182	10.21	4.28	20.47	9.558
PB Lag	28.05	12.362	17.416	13.186	16.86	4.429	1.17	0.5345	4.593	5.734	5.51	4.677	0.25	0.345	2.291	1.252	2.125	1.717	21.666	14.149
PB Coin	13.583	15.235	21.166	8.617	15.4166	11.14	8.583	8.783	4	1.155	6.417	3.293	3.083	2.727	1.666	1.054	2.833	3.249	18.083	10.504
PB Passe	11.22	7.38	21.708	4.964	16.85	12.818	8.3333	6.623	13.958	3.777	3.04	3.1744	1.21	1.414	9.791	7.393	3.42	2.209	10.42	5.392
SAAnglaise	8.89	6.028	28.041	10.661	17.9166	14.955	5.26	2.126	15.35	7.529	3.38	5.296	0.17	0.252	9.1667	4.8	5.26	3.6285	6.458	3.375
SA Lagoon	4.083	6.442	43.12	21.354	26.44	13.084	1.66	1.276	4.92	3.833	0.33	0.384	1.33	1.61	4.25	2.949	4.5	1.036	9.34	6.879
SA Passe	8.43	3.225	27.916	7.752	12.52	6.304	12.5	6.304	12.083	3.381	5.93	5.244	0.42	0.319	7.51	5.35	4.92	2.217	8.083	2.885
